# Supplementary material for: Digital gene expression approach over multiple RNA-Seq data sets to detect neoblast transcriptional changes in Schmidtea mediterranea
Source: BMC Genomics. 2015 May 8;16(1):361. doi: 10.1186/s12864-015-1533-1 (PMC4494696; doi:10.1186/s12864-015-1533-1)
Supplement: Additional file 3 — Randomization simulations. Number of tags mapped over the randomized reference data sets, and vice versa, at different occurrences cutoffs. When compared with the theoretical number of matches expected by chance, this facilitates the assessment of the minimum number of counts for a tag to be considered reliable. [file 12864_2015_1533_MOESM3_ESM.xls]

## Sheet: mapping_summary_100
		raw							randomized
									tags (x500)																			seqs (x100)																			expected
sum of occurrences >= 1	size (bp)	MTHs	MTHs / 1000 bp	DTHs	DTHs / 1000 bp	UTHs	UTHs / 1000 bp		x̅ MTHs	SD	CI 95%	CI 99%	CI 99.9%	x̅ MTHs / 1000 bp	x̅ DTHs	SD	CI 95%	CI 99%	CI 99.9%	x̅ DTHs / 1000 bp	x̅ UTHs	SD	CI 95%	CI 99%	CI 99.9%	x̅ UTHs / 1000 bp		x̅ MTHs	SD	CI 95%	CI 99%	CI 99.9%	x̅ MTHs / 1000 bp	x̅ DTHs	SD	CI 95%	CI 99%	CI 99.9%	x̅ DTHs / 1000 bp	x̅ UTHs	SD	CI 95%	CI 99%	CI 99.9%	x̅ UTHs / 1000 bp		MTHs	MTHs / 1000 bp
Adamidi et al. 2011	23986427	30734	1.28131	24044	1.0024	20319	0.847104		4.48	3.08295	0.270233	0.355715	0.457741	0.000186772	3.66	2.02103	0.177151	0.233189	0.300073	0.000152586	3.204	1.82017	0.159545	0.210013	0.270249	0.000133576		3.53	1.89872	0.37215	0.489871	0.630376	0.000147167	3.51	1.89894	0.372192	0.489926	0.630447	0.000146333	3.49	1.90955	0.374271	0.492663	0.633969	0.000145499		0.535331	2.23181e-05
Resch et al. 2012	18161681	14915	0.821235	12897	0.710121	11157	0.614315		2.756	1.88775	0.165468	0.21781	0.280283	0.000151748	2.456	1.54559	0.135477	0.178332	0.229481	0.00013523	2.204	1.45141	0.127222	0.167466	0.215498	0.000121354		2.3	1.54724	0.303258	0.399187	0.513682	0.00012664	2.26	1.50836	0.295639	0.389157	0.500776	0.000124438	2.22	1.49464	0.292949	0.385616	0.496219	0.000122235		0.405334	2.23181e-05
Sandmann et al. 2011	31092796	31726	1.02036	22479	0.722965	16721	0.537777		5.34	3.83011	0.335724	0.441922	0.568675	0.000171744	3.754	1.97922	0.173486	0.228365	0.293865	0.000120735	2.844	1.71976	0.150744	0.198428	0.255341	9.14681e-05		3.17	1.74689	0.34239	0.450697	0.579967	0.000101953	3.16	1.73915	0.340874	0.448701	0.577398	0.000101631	3.15	1.73715	0.340481	0.448184	0.576733	0.00010131		0.693932	2.23181e-05
Rouhana et al. 2012	59986795	40996	0.683417	24782	0.413124	17016	0.283662		11.678	7.00689	0.614181	0.808463	1.04035	0.000194676	8.252	2.77992	0.243671	0.32075	0.412748	0.000137564	6.6	2.52125	0.220998	0.290905	0.374343	0.000110024		9.12	3.06588	0.600912	0.790996	1.01787	0.000152033	9.11	3.0348	0.59482	0.782978	1.00755	0.000151867	9.1	3.00673	0.589318	0.775735	0.998233	0.0001517		1.33879	2.23181e-05
Labbe et al. 2012	31602004	24134	0.763686	23168	0.733118	22236	0.703626		5.624	2.47201	0.216681	0.285224	0.367032	0.000177963	5.426	2.32709	0.203979	0.268502	0.345515	0.000171698	5.23	2.26437	0.19848	0.261265	0.336202	0.000165496		4.75	2.11953	0.415429	0.54684	0.703685	0.000150307	4.74	2.13021	0.41752	0.549593	0.707228	0.00014999	4.73	2.14549	0.420516	0.553537	0.712303	0.000149674		0.705296	2.23181e-05
Blythe et al. 2010	23812409	27852	1.16964	23124	0.97109	19956	0.83805		5.014	3.18341	0.279038	0.367305	0.472656	0.000210562	4.26	2.12165	0.185971	0.244798	0.315012	0.000178898	3.774	1.92206	0.168476	0.221769	0.285378	0.000158489		4.44	2.07106	0.405928	0.534334	0.687592	0.000186457	4.44	2.07106	0.405928	0.534334	0.687592	0.000186457	4.44	2.07106	0.405928	0.534334	0.687592	0.000186457		0.531447	2.23181e-05
Abril et al. 2010	32332328	87515	2.70673	19925	0.616256	14537	0.449612		4.796	13.193	1.15641	1.52222	1.95883	0.000148335	3.326	1.86405	0.163391	0.215076	0.276764	0.000102869	2.868	1.71478	0.150307	0.197853	0.254601	8.87038e-05		4.66	2.47092	0.484301	0.637498	0.820346	0.000144128	4.66	2.47092	0.484301	0.637498	0.820346	0.000144128	4.66	2.47092	0.484301	0.637498	0.820346	0.000144128		0.721596	2.23181e-05
ESTs 2014	48726290	96866	1.98796	16255	0.333598	4274	0.0877145		12.394	29.1513	2.55522	3.36351	4.32824	0.00025436	3.306	2.0437	0.179138	0.235805	0.303438	6.78484e-05	1.654	1.30602	0.114478	0.15069	0.193912	3.39447e-05		7.42	2.9888	0.585805	0.771111	0.992282	0.000152279	7.4	2.9542	0.579022	0.762183	0.980793	0.000151869	7.38	2.92595	0.573487	0.754896	0.971417	0.000151458		1.08748	2.23181e-05
sum of occurrences >= 5	size (bp)	MTHs	MTHs / 1000 bp	DTHs	DTHs / 1000 bp	UTHs	UTHs / 1000 bp		x̅ MTHs	SD	CI 95%	CI 99%	CI 99.9%	x̅ MTHs / 1000 bp	x̅ DTHs	SD	CI 95%	CI 99%	CI 99.9%	x̅ DTHs / 1000 bp	x̅ UTHs	SD	CI 95%	CI 99%	CI 99.9%	x̅ UTHs / 1000 bp		x̅ MTHs	SD	CI 95%	CI 99%	CI 99.9%	x̅ MTHs / 1000 bp	x̅ DTHs	SD	CI 95%	CI 99%	CI 99.9%	x̅ DTHs / 1000 bp	x̅ UTHs	SD	CI 95%	CI 99%	CI 99.9%	x̅ UTHs / 1000 bp		MTHs	MTHs / 1000 bp
Adamidi et al. 2011	23986427	27395	1.1421	21364	0.89067	18024	0.751425		2.094	2.19335	0.192256	0.253071	0.325657	8.72994e-05	1.66	1.34611	0.117992	0.155316	0.199864	6.92058e-05	1.444	1.24658	0.109268	0.143832	0.185086	6.02007e-05		1.45	1.12254	0.220018	0.289616	0.372684	6.04509e-05	1.45	1.12254	0.220018	0.289616	0.372684	6.04509e-05	1.45	1.12254	0.220018	0.289616	0.372684	6.04509e-05		0.221809	9.24729e-06
Resch et al. 2012	18161681	13125	0.722675	11334	0.624061	9789	0.538992		1.294	1.4041	0.123075	0.162007	0.208474	7.12489e-05	1.132	1.12477	0.0985904	0.129777	0.167	6.2329e-05	0.994	1.01589	0.0890465	0.117214	0.150834	5.47306e-05		1.27	1.06225	0.208202	0.274062	0.352668	6.99274e-05	1.26	1.04078	0.203994	0.268522	0.34554	6.93768e-05	1.25	1.02863	0.201612	0.265387	0.341505	6.88262e-05		0.167946	9.24729e-06
Sandmann et al. 2011	31092796	28123	0.904486	19885	0.639537	14774	0.475158		2.376	2.84866	0.249696	0.328681	0.422954	7.64164e-05	1.632	1.30996	0.114823	0.151145	0.194497	5.2488e-05	1.208	1.15038	0.100836	0.132733	0.170803	3.88514e-05		1.41	1.11096	0.217749	0.286629	0.36884	4.53481e-05	1.41	1.11096	0.217749	0.286629	0.36884	4.53481e-05	1.41	1.11096	0.217749	0.286629	0.36884	4.53481e-05		0.287524	9.24729e-06
Rouhana et al. 2012	59986795	36131	0.602316	21768	0.36288	14891	0.248238		5.5	5.18805	0.454752	0.598603	0.770295	9.16868e-05	3.848	1.96688	0.172405	0.226941	0.292033	6.41475e-05	3.054	1.74044	0.152557	0.200814	0.258412	5.09112e-05		4.05	1.9765	0.387395	0.509938	0.656199	6.75149e-05	4.05	1.9765	0.387395	0.509938	0.656199	6.75149e-05	4.05	1.9765	0.387395	0.509938	0.656199	6.75149e-05		0.554715	9.24729e-06
Labbe et al. 2012	31602004	21193	0.670622	20339	0.643598	19513	0.617461		2.634	1.64604	0.144282	0.189922	0.244396	8.33491e-05	2.548	1.56352	0.137048	0.1804	0.232143	8.06278e-05	2.462	1.53142	0.134235	0.176697	0.227377	7.79065e-05		2.45	1.56589	0.306915	0.404	0.519876	7.75267e-05	2.44	1.56554	0.306845	0.403909	0.519759	7.72103e-05	2.43	1.57156	0.308026	0.405462	0.521758	7.68939e-05		0.292233	9.24729e-06
Blythe et al. 2010	23812409	24805	1.04168	20518	0.861652	17649	0.741168		2.386	2.1997	0.192812	0.253804	0.3266	0.0001002	2.006	1.4304	0.12538	0.165042	0.212379	8.42418e-05	1.76	1.30299	0.114213	0.150341	0.193462	7.3911e-05		2.1	1.33712	0.262075	0.344976	0.443922	8.81893e-05	2.1	1.33712	0.262075	0.344976	0.443922	8.81893e-05	2.1	1.33712	0.262075	0.344976	0.443922	8.81893e-05		0.2202	9.24729e-06
Abril et al. 2010	32332328	80399	2.48664	17760	0.549295	12848	0.397373		2.652	13.019	1.14116	1.50214	1.93299	8.20232e-05	1.508	1.2446	0.109094	0.143604	0.184792	4.66406e-05	1.296	1.15545	0.101279	0.133317	0.171555	4.00837e-05		2.05	1.5267	0.299233	0.393888	0.506864	6.3404e-05	2.05	1.5267	0.299233	0.393888	0.506864	6.3404e-05	2.05	1.5267	0.299233	0.393888	0.506864	6.3404e-05		0.298986	9.24729e-06
ESTs 2014	48726290	88644	1.81922	14480	0.29717	3648	0.0748672		6.642	25.3216	2.21954	2.92164	3.75962	0.000136312	1.49	1.35557	0.118821	0.156407	0.201268	3.0579e-05	0.73	0.821248	0.0719856	0.0947565	0.121935	1.49816e-05		3.4	2.18812	0.428872	0.564536	0.726457	6.97775e-05	3.4	2.18812	0.428872	0.564536	0.726457	6.97775e-05	3.4	2.18812	0.428872	0.564536	0.726457	6.97775e-05		0.450586	9.24729e-06
sum of occurrences >= 10	size (bp)	MTHs	MTHs / 1000 bp	DTHs	DTHs / 1000 bp	UTHs	UTHs / 1000 bp		x̅ MTHs	SD	CI 95%	CI 99%	CI 99.9%	x̅ MTHs / 1000 bp	x̅ DTHs	SD	CI 95%	CI 99%	CI 99.9%	x̅ DTHs / 1000 bp	x̅ UTHs	SD	CI 95%	CI 99%	CI 99.9%	x̅ UTHs / 1000 bp		x̅ MTHs	SD	CI 95%	CI 99%	CI 99.9%	x̅ MTHs / 1000 bp	x̅ DTHs	SD	CI 95%	CI 99%	CI 99.9%	x̅ DTHs / 1000 bp	x̅ UTHs	SD	CI 95%	CI 99%	CI 99.9%	x̅ UTHs / 1000 bp		MTHs	MTHs / 1000 bp
Adamidi et al. 2011	23986427	23326	0.972467	18162	0.757178	15312	0.638361		1.414	1.58608	0.139026	0.183003	0.235492	5.895e-05	1.166	1.11036	0.0973278	0.128115	0.164861	4.86108e-05	1.016	1.03241	0.090495	0.119121	0.153287	4.23573e-05		0.96	0.909212	0.178206	0.234577	0.301858	4.00226e-05	0.96	0.909212	0.178206	0.234577	0.301858	4.00226e-05	0.96	0.909212	0.178206	0.234577	0.301858	4.00226e-05		0.168012	7.00447e-06
Resch et al. 2012	18161681	11006	0.606001	9518	0.52407	8237	0.453537		0.906	1.14358	0.100239	0.131948	0.169793	4.98853e-05	0.804	0.937733	0.0821959	0.108197	0.13923	4.4269e-05	0.72	0.864346	0.0757633	0.0997292	0.128334	3.96439e-05		0.86	0.910322	0.178423	0.234863	0.302227	4.73524e-05	0.86	0.910322	0.178423	0.234863	0.302227	4.73524e-05	0.86	0.910322	0.178423	0.234863	0.302227	4.73524e-05		0.127213	7.00447e-06
Sandmann et al. 2011	31092796	23915	0.769149	16903	0.543631	12556	0.403823		1.73	2.60974	0.228753	0.301114	0.38748	5.56399e-05	1.164	1.10433	0.0967987	0.127419	0.163965	3.74363e-05	0.868	0.96563	0.0846412	0.111415	0.143372	2.79164e-05		1.08	1.02178	0.200269	0.26362	0.339232	3.47347e-05	1.08	1.02178	0.200269	0.26362	0.339232	3.47347e-05	1.08	1.02178	0.200269	0.26362	0.339232	3.47347e-05		0.217789	7.00447e-06
Rouhana et al. 2012	59986795	30194	0.503344	18312	0.305267	12497	0.208329		3.518	3.80824	0.333807	0.439399	0.565428	5.86462e-05	2.602	1.6532	0.144909	0.190748	0.245458	4.33762e-05	2.092	1.48861	0.130483	0.171758	0.221022	3.48743e-05		2.99	1.73784	0.340617	0.448364	0.576964	4.98443e-05	2.99	1.73784	0.340617	0.448364	0.576964	4.98443e-05	2.99	1.73784	0.340617	0.448364	0.576964	4.98443e-05		0.420176	7.00447e-06
Labbe et al. 2012	31602004	17771	0.562338	17070	0.540156	16392	0.518701		1.82	1.38688	0.121566	0.16002	0.205917	5.75913e-05	1.754	1.31031	0.114854	0.151185	0.194548	5.55028e-05	1.688	1.28138	0.112318	0.147847	0.190253	5.34143e-05		1.49	1.22676	0.240446	0.316505	0.407286	4.71489e-05	1.48	1.21838	0.238802	0.314341	0.404501	4.68325e-05	1.47	1.21817	0.238761	0.314288	0.404433	4.6516e-05		0.221355	7.00447e-06
Blythe et al. 2010	23812409	21051	0.884035	17478	0.733987	15048	0.631939		1.596	1.53541	0.134585	0.177158	0.227971	6.70239e-05	1.366	1.1878	0.104115	0.13705	0.176358	5.7365e-05	1.2	1.09471	0.0959558	0.126309	0.162537	5.03939e-05		1.49	1.19337	0.233901	0.30789	0.3962	6.25724e-05	1.49	1.19337	0.233901	0.30789	0.3962	6.25724e-05	1.49	1.19337	0.233901	0.30789	0.3962	6.25724e-05		0.166793	7.00447e-06
Abril et al. 2010	32332328	72724	2.24927	15172	0.469252	10858	0.335825		1.27	1.45235	0.127304	0.167574	0.215637	3.92796e-05	1.024	1.02837	0.0901404	0.118654	0.152687	3.16711e-05	0.872	0.936681	0.0821037	0.108075	0.139074	2.69699e-05		1.39	1.28625	0.252105	0.331853	0.427036	4.2991e-05	1.39	1.28625	0.252105	0.331853	0.427036	4.2991e-05	1.39	1.28625	0.252105	0.331853	0.427036	4.2991e-05		0.226471	7.00447e-06
ESTs 2014	48726290	78520	1.61145	12526	0.257069	3033	0.0622457		3.634	12.6575	1.10948	1.46044	1.87932	7.45799e-05	0.928	0.982215	0.0860949	0.113329	0.145834	1.90452e-05	0.462	0.685197	0.0600602	0.0790588	0.101735	9.48153e-06		2.44	1.8766	0.367813	0.484162	0.62303	5.00756e-05	2.44	1.8766	0.367813	0.484162	0.62303	5.00756e-05	2.44	1.8766	0.367813	0.484162	0.62303	5.00756e-05		0.341302	7.00447e-06
sum of occurrences >= 15	size (bp)	MTHs	MTHs / 1000 bp	DTHs	DTHs / 1000 bp	UTHs	UTHs / 1000 bp		x̅ MTHs	SD	CI 95%	CI 99%	CI 99.9%	x̅ MTHs / 1000 bp	x̅ DTHs	SD	CI 95%	CI 99%	CI 99.9%	x̅ DTHs / 1000 bp	x̅ UTHs	SD	CI 95%	CI 99%	CI 99.9%	x̅ UTHs / 1000 bp		x̅ MTHs	SD	CI 95%	CI 99%	CI 99.9%	x̅ MTHs / 1000 bp	x̅ DTHs	SD	CI 95%	CI 99%	CI 99.9%	x̅ DTHs / 1000 bp	x̅ UTHs	SD	CI 95%	CI 99%	CI 99.9%	x̅ UTHs / 1000 bp		MTHs	MTHs / 1000 bp
Adamidi et al. 2011	23986427	19827	0.826592	15370	0.640779	12900	0.537804		0.996	1.24864	0.109448	0.144069	0.185392	4.15235e-05	0.83	0.94174	0.0825471	0.108659	0.139825	3.46029e-05	0.724	0.888483	0.077879	0.102514	0.131918	3.01837e-05		0.61	0.764027	0.149749	0.197119	0.253657	2.5431e-05	0.61	0.764027	0.149749	0.197119	0.253657	2.5431e-05	0.61	0.764027	0.149749	0.197119	0.253657	2.5431e-05		0.130784	5.45242e-06
Resch et al. 2012	18161681	9236	0.508543	7990	0.439937	6916	0.380802		0.588	0.938092	0.0822274	0.108238	0.139283	3.23759e-05	0.522	0.789152	0.0691723	0.0910533	0.117169	2.87418e-05	0.462	0.727747	0.0637898	0.0839682	0.108052	2.54382e-05		0.7	0.822659	0.161241	0.212246	0.273123	3.85427e-05	0.7	0.822659	0.161241	0.212246	0.273123	3.85427e-05	0.7	0.822659	0.161241	0.212246	0.273123	3.85427e-05		0.0990251	5.45242e-06
Sandmann et al. 2011	31092796	20247	0.65118	14239	0.457952	10537	0.338889		1.22	2.36448	0.207256	0.272817	0.351066	3.92374e-05	0.82	0.908433	0.0796277	0.104816	0.13488	2.63727e-05	0.636	0.829989	0.0727517	0.0957651	0.123233	2.04549e-05		0.87	0.883691	0.173203	0.227992	0.293385	2.79808e-05	0.87	0.883691	0.173203	0.227992	0.293385	2.79808e-05	0.87	0.883691	0.173203	0.227992	0.293385	2.79808e-05		0.169531	5.45242e-06
Rouhana et al. 2012	59986795	24776	0.413024	15337	0.255673	10455	0.174288		2.642	3.54669	0.310881	0.409221	0.526594	4.4043e-05	1.92	1.43028	0.125369	0.165027	0.21236	3.2007e-05	1.52	1.29961	0.113916	0.14995	0.192959	2.53389e-05		2.29	1.3875	0.27195	0.357975	0.460649	3.81751e-05	2.29	1.3875	0.27195	0.357975	0.460649	3.81751e-05	2.29	1.3875	0.27195	0.357975	0.460649	3.81751e-05		0.327073	5.45242e-06
Labbe et al. 2012	31602004	14821	0.468989	14235	0.450446	13667	0.432473		1.308	1.18319	0.103711	0.136518	0.175674	4.13898e-05	1.266	1.1304	0.0990838	0.130427	0.167836	4.00608e-05	1.224	1.11189	0.0974613	0.128291	0.165088	3.87317e-05		1.11	1.05309	0.206405	0.271696	0.349625	3.51244e-05	1.11	1.05309	0.206405	0.271696	0.349625	3.51244e-05	1.11	1.05309	0.206405	0.271696	0.349625	3.51244e-05		0.172307	5.45242e-06
Blythe et al. 2010	23812409	17842	0.749273	14817	0.622239	12756	0.535687		1.174	1.28024	0.112218	0.147715	0.190083	4.9302e-05	1.006	1.00797	0.0883521	0.1163	0.149658	4.22469e-05	0.886	0.945935	0.0829149	0.109143	0.140448	3.72075e-05		1	0.97442	0.190986	0.2514	0.323508	4.19949e-05	1	0.97442	0.190986	0.2514	0.323508	4.19949e-05	1	0.97442	0.190986	0.2514	0.323508	4.19949e-05		0.129835	5.45242e-06
Abril et al. 2010	32332328	64622	1.99868	12940	0.400219	9170	0.283617		0.924	1.23664	0.108396	0.142685	0.18361	2.85782e-05	0.742	0.858435	0.0752451	0.0990471	0.127456	2.29492e-05	0.63	0.770901	0.0675725	0.0889474	0.114459	1.94851e-05		0.98	1.01484	0.198909	0.261829	0.336927	3.03102e-05	0.98	1.01484	0.198909	0.261829	0.336927	3.03102e-05	0.98	1.01484	0.198909	0.261829	0.336927	3.03102e-05		0.176289	5.45242e-06
ESTs 2014	48726290	68995	1.41597	10749	0.2206	2497	0.0512454		2.794	12.1439	1.06446	1.40118	1.80307	5.73407e-05	0.72	0.891734	0.078164	0.102889	0.1324	1.47764e-05	0.368	0.617526	0.0541286	0.0712509	0.0916872	7.55239e-06		1.73	1.59453	0.312528	0.411389	0.529384	3.55044e-05	1.73	1.59453	0.312528	0.411389	0.529384	3.55044e-05	1.73	1.59453	0.312528	0.411389	0.529384	3.55044e-05		0.265676	5.45242e-06
sum of occurrences >= 20	size (bp)	MTHs	MTHs / 1000 bp	DTHs	DTHs / 1000 bp	UTHs	UTHs / 1000 bp		x̅ MTHs	SD	CI 95%	CI 99%	CI 99.9%	x̅ MTHs / 1000 bp	x̅ DTHs	SD	CI 95%	CI 99%	CI 99.9%	x̅ DTHs / 1000 bp	x̅ UTHs	SD	CI 95%	CI 99%	CI 99.9%	x̅ UTHs / 1000 bp		x̅ MTHs	SD	CI 95%	CI 99%	CI 99.9%	x̅ MTHs / 1000 bp	x̅ DTHs	SD	CI 95%	CI 99%	CI 99.9%	x̅ DTHs / 1000 bp	x̅ UTHs	SD	CI 95%	CI 99%	CI 99.9%	x̅ UTHs / 1000 bp		MTHs	MTHs / 1000 bp
Adamidi et al. 2011	23986427	17104	0.71307	13173	0.549186	11011	0.459051		0.83	1.12945	0.0990004	0.130317	0.167695	3.46029e-05	0.688	0.84622	0.0741744	0.0976378	0.125642	2.86829e-05	0.596	0.798787	0.0700167	0.0921649	0.1186	2.48474e-05		0.51	0.688946	0.135033	0.177748	0.22873	2.1262e-05	0.51	0.688946	0.135033	0.177748	0.22873	2.1262e-05	0.51	0.688946	0.135033	0.177748	0.22873	2.1262e-05		0.10454	4.3583e-06
Resch et al. 2012	18161681	7789	0.42887	6752	0.371772	5847	0.321942		0.452	0.798104	0.0699569	0.0920861	0.118498	2.48876e-05	0.404	0.676535	0.0593009	0.0780593	0.100448	2.22446e-05	0.362	0.625891	0.0548618	0.072216	0.0929291	1.99321e-05		0.56	0.78264	0.153397	0.201921	0.259836	3.08342e-05	0.56	0.78264	0.153397	0.201921	0.259836	3.08342e-05	0.56	0.78264	0.153397	0.201921	0.259836	3.08342e-05		0.079154	4.3583e-06
Sandmann et al. 2011	31092796	17325	0.557203	12154	0.390894	8971	0.288523		1.038	2.29327	0.201014	0.2646	0.340493	3.33839e-05	0.682	0.830817	0.0728243	0.0958606	0.123355	2.19343e-05	0.534	0.746967	0.0654746	0.0861859	0.110906	1.71744e-05		0.72	0.8655	0.169638	0.223299	0.287346	2.31565e-05	0.72	0.8655	0.169638	0.223299	0.287346	2.31565e-05	0.72	0.8655	0.169638	0.223299	0.287346	2.31565e-05		0.135512	4.3583e-06
Rouhana et al. 2012	59986795	20742	0.345776	13026	0.217148	8877	0.147983		2.214	3.4345	0.301047	0.396277	0.509937	3.69081e-05	1.56	1.20719	0.105815	0.139287	0.179238	2.60057e-05	1.212	1.09245	0.0957573	0.126048	0.162201	2.02044e-05		1.81	1.12542	0.220582	0.290358	0.373639	3.01733e-05	1.81	1.12542	0.220582	0.290358	0.373639	3.01733e-05	1.81	1.12542	0.220582	0.290358	0.373639	3.01733e-05		0.26144	4.3583e-06
Labbe et al. 2012	31602004	12468	0.394532	11986	0.37928	11517	0.364439		1.026	1.04475	0.0915766	0.120545	0.155119	3.24663e-05	0.992	0.998965	0.0875632	0.115262	0.148321	3.13904e-05	0.958	0.984975	0.0863369	0.113648	0.146244	3.03145e-05		0.82	0.891939	0.17482	0.23012	0.296124	2.59477e-05	0.82	0.891939	0.17482	0.23012	0.296124	2.59477e-05	0.82	0.891939	0.17482	0.23012	0.296124	2.59477e-05		0.137731	4.3583e-06
Blythe et al. 2010	23812409	15339	0.64416	12723	0.534301	10928	0.45892		0.964	1.13547	0.099528	0.131011	0.168588	4.04831e-05	0.832	0.904108	0.0792485	0.104317	0.134237	3.49398e-05	0.742	0.872329	0.076463	0.10065	0.129519	3.11602e-05		0.89	0.908934	0.178151	0.234505	0.301766	3.73755e-05	0.89	0.908934	0.178151	0.234505	0.301766	3.73755e-05	0.89	0.908934	0.178151	0.234505	0.301766	3.73755e-05		0.103782	4.3583e-06
Abril et al. 2010	32332328	61197	1.89275	11161	0.345196	7794	0.241059		0.75	1.12874	0.0989382	0.130235	0.167589	2.31966e-05	0.592	0.76597	0.0671402	0.0883784	0.113727	1.83098e-05	0.498	0.689163	0.0604078	0.0795164	0.102323	1.54025e-05		0.8	0.953463	0.186879	0.245993	0.31655	2.4743e-05	0.8	0.953463	0.186879	0.245993	0.31655	2.4743e-05	0.8	0.953463	0.186879	0.245993	0.31655	2.4743e-05		0.140914	4.3583e-06
ESTs 2014	48726290	61409	1.26028	9384	0.192586	2114	0.0433852		2.538	12.1231	1.06264	1.39878	1.79998	5.20869e-05	0.566	0.789234	0.0691794	0.0910627	0.117181	1.16159e-05	0.26	0.541282	0.0474454	0.0624537	0.0803668	5.33593e-06		1.39	1.39186	0.272804	0.3591	0.462097	2.85267e-05	1.39	1.39186	0.272804	0.3591	0.462097	2.85267e-05	1.39	1.39186	0.272804	0.3591	0.462097	2.85267e-05		0.212364	4.3583e-06
MTHs: Multiple Tag Hits
DTHs: Distinct Tag Hits
UTHs: Unique Tag Hits
SD: Standard Deviation
CI: Confidence Interval
