# Supplementary material for: Digital gene expression approach over multiple RNA-Seq data sets to detect neoblast transcriptional changes in Schmidtea mediterranea
Source: BMC Genomics. 2015 May 8;16(1):361. doi: 10.1186/s12864-015-1533-1 (PMC4494696; doi:10.1186/s12864-015-1533-1)
Supplement: Additional file 7 — Genes involved in stemness, regeneration or tissue homeostasis overexpressed in neoblasts and their progeny. DGE expression of clones reported in two experimental high-throughput screenings by Reddien [6] and Wenemoser [56] related to regeneration, stemness or tissue homeostasis identified as being overexpressed in neoblasts (p < 0.001). [file 12864_2015_1533_MOESM7_ESM.xls]

## Sheet: Sheet1
CLONE	X1	X2	Xin	pval X1-Xin	pval X2-Xin	ACCESSION	PUBMED
00097_V2 transmembrane-protein-111-like-1	26.64	0.86	0	7.45e-09	0.5	JX010555	22549959
00227_V2 UDP-galactose-4-epimerase	14.28	14.05	0	6.1e-05	6.1e-05	JX010513	22549959
00240_V2 peptidyl-prolyl-cis-trans-isomerase-FKBP-2	127.16	36.98	23.96	1.83e-17	0.0258	JX010537	22549959
00466_V2 calreticulin-1	226.58	71.09	150.63	0.000456	3.95e-07	JX010517	22549959
00510_V2 ribonucleoside-diphosphate-reductase-subuni-M2-2	826.4	7.45	13.69	1.07e-111	0.0554	JX010501	22549959
00701_V2 replication-factor-C-subunit-2	125.51	1.43	5.99	7.31e-30	0.0547	JX010494	22549959
00780_V2 ATFl1	12.36	0.57	0	0.000244	0.5	JX010554	22549959
00815_V2 aurora-kinase-1	167.81	0	0	6.12e-49	1	JX010539	22549959
00935_V2 host-cell-factor-1	44.49	1.43	0	5.68e-14	0.5	JX010509	22549959
00968_V2 Y-box-protein-1	4152.59	266.57	217.39	2.12e-118	0.0752	JX010521	22549959
01000_V2 3-hydroxyacyl-CoA-dehydrogenase-type-2	275.47	24.36	52.21	5.91e-37	0.000499	JX010563	22549959
01154_V2 cytochrome-c-oxidase-subunit-III-mitochondral	2064.76	113.51	196.85	1.9e-98	1.35e-05	JX010507	22549959
01433_V2 SHOC2	38.72	8.89	10.27	1.46e-05	0.176	JX010504	22549959
01464_V2 hypothetical-protein	132.1	135.01	0	3.31e-38	4.23e-39	JX010523	22549959
01516_V2 SWI/SNF-complex-subunit-SMARCC-1	80.2	3.73	8.56	1.03e-15	0.0873	JX010499	22549959
01699_V2 glucose-6-phosphate-1-dehydrogenase	166.71	0	12.84	1.23e-34	0.000122	JX010505	22549959
01904_V2 tudor-1	17.58	0	0	3.81e-06	1	JX010545	22549959
01927_V2 WD-repeat-containing-protein-61	256.24	14.91	0	3.01e-75	3.05e-05	JX010568	22549959
01958_V2 soxP-5	125.24	18.92	0	4.01e-36	1.91e-06	JX010525	22549959
02233_V2 heterochromatin-protein-1-1	1508.89	36.69	58.2	1.45e-182	0.00806	JX010491	22549959
02317_V2 high-mobility-group-1	5485.43	187.75	214.82	2.57e-166	0.404	JX010603	22549959
02416_V2 pescadillo-1	228.23	46.15	18.83	5.45e-46	0.000334	JX010566	22549959
02792_V2 activin-receptor-1	51.91	8.89	0	2.22e-16	0.00195	JX010485	22549959
02793_V2 hadrian	40.1	0	5.99	1.33e-07	0.0156	JX010472	22549959
02900_V2 prohibitin-1	264.76	11.47	0	6.09e-78	0.000488	JX010581	22549959
03434_V2 cAMP-responsive-element-binding-protein-1	100.79	24.08	0	5.44e-29	5.96e-08	JX010598	22549959
03518_V2 notchless-1	96.12	0.86	23.11	3.55e-11	1.43e-06	JX010562	22549959
03546_V2 Pax6A	26.37	9.46	0	1.49e-08	0.00195	JX010503	22549959
04444_V2 hypothetical-protein	55.2	10.89	23.11	0.000114	0.0167	JX010579	22549959
04692_V2 hypothetical-protein	53.56	1.15	0	5.55e-17	0.5	JX010544	22549959
04796_V2 hypothetical-protein	145.56	37.26	5.99	1.66e-35	6.93e-07	JX010511	22549959
04901_V2 cyclin-B-1	261.18	14.91	0	9.59e-77	3.05e-05	JX010592	22549959
05169_V2 hypothetical-protein	0	73.67	0	1	5.29e-23	JX010564	22549959
05644_V2 zinc-finger-protein-207-1	44.77	3.73	0	2.84e-14	0.0625	JX010506	22549959
05987_V2 luc7-like-protein-3	29.66	0.57	1.71	1.15e-07	0.375	JX010584	22549959
07668_V2 TRAF-interacting-protein	23.34	4.3	0	1.19e-07	0.0625	JX010486	22549959
07823_V2 cell-division-cycle-25-1	26.37	0.57	0	1.49e-08	0.5	JX010553	22549959
08611_V2 hypothetical-protein	11.81	2.87	0	0.000244	0.125	JX010551	22549959
09062_V2 high-mobility-group-2	373.51	7.45	0	1.32e-110	0.00781	JX010512	22549959
11006_V2 hypothetical-protein	74.43	0	0	5.29e-23	1	JX010541	22549959
11730_V2 solute-carrier-family-35-B1	38.72	37.84	0	1.82e-12	3.64e-12	JX010611	22549959
12735_V2 six3-1	37.08	0	0	7.28e-12	1	JX010630	22549959
17522_V2 soxP-4	178.24	20.35	5.14	7.42e-46	0.00158	JX010498	22549959
23608_V2 retinoblastoma-binding-protein-1	100.24	0	0	1.08e-28	1	JX010613	22549959
35689_V2 hypothetical-protein	86.24	2.87	0	1.29e-26	0.125	JX010527	22549959
h.3.10f	70.58	9.17	0	4.24e-22	0.00195	AY967527	15866156
hb.14.06d	16.48	0	0	1.53e-05	1	AY967469	15866156
he.1.01f	30.49	7.74	0	9.31e-10	0.00391	AY967471	15866156
he.1.01h	1262.53	0	629.07	1.95e-12	3.84e-187	AY967472	15866156
he.1.03g	34.88	9.46	8.56	4.03e-05	0.185	AY967475	15866156
he.1.04b	83.22	7.45	2.57	1.32e-21	0.117	AY967476	15866156
he.1.04c	295.79	36.12	81.31	5.04e-29	1.11e-05	AY967477	15866156
he.1.05d	1822.25	512.51	781.41	5.92e-24	8.32e-07	AY967478	15866156
he.1.05e	11611.6	1731.87	1605.62	1.3e-58	0.735	AY967479	15866156
he.1.07a	390.27	13.47	67.61	4.77e-55	1.55e-10	AY967483	15866156
he.1.07d	35.98	23.79	0	1.46e-11	5.96e-08	AY967484	15866156
he.2.01a	205.16	3.73	5.99	2.13e-52	0.205	AY967487	15866156
he.2.01h	1086.49	0	60.77	4.19e-122	4.34e-19	AY967490	15866156
he.2.11c	197.74	117.24	0	6.72e-58	9.61e-34	AY967500	15866156
he.2.11h	56.3	3.44	0	1.39e-17	0.125	AY967502	15866156
he.3.01b	3882.07	297.82	424.51	1.72e-87	1.35e-05	AY967504	15866156
he.3.02g	37.63	20.92	11.98	0.000108	0.0413	AY967509	15866156
he.3.03b	38.72	4.87	11.98	7.05e-05	0.0472	AY967511	15866156
he.3.03c	100.24	6.59	0	1.08e-28	0.00781	AY967512	15866156
he.3.04a	241.41	67.93	41.08	7.75e-35	0.00268	AY967514	15866156
he.3.04c	1873.61	58.47	83.02	2.24e-111	0.00734	AY967515	15866156
he.3.04h	219.99	22.07	18.83	7.27e-44	0.111	AY967517	15866156
he.3.05a	65.91	0	12.84	4.37e-10	0.000122	AY967518	15866156
he.3.06d	44.77	4.87	1.71	7.68e-12	0.164	AY967519	15866156
he.3.07e	223.28	0	80.45	5.57e-16	8.27e-25	AY967524	15866156
he.3.09f	17.58	0	0	3.81e-06	1	AY967526	15866156
he.3.12b	446.84	71.09	34.23	3.62e-92	0.000106	AY967531	15866156
he.4.02e	20.6	6.02	0	4.77e-07	0.0156	AY967537	15866156
nb.8.06c	28.01	0	0	3.73e-09	1	AY967692	15866156
nbe.1.03b	276.29	30.96	0	3.1e-81	4.66e-10	AY967548	15866156
nbe.1.04e	3674.71	408.75	355.19	2.44e-87	0.148	AY967549	15866156
nbe.1.07g	3642.86	147.05	155.77	8.69e-109	0.875	AY967552	15866156
nbe.1.11b	132.1	18.63	0	3.31e-38	1.91e-06	AY967555	15866156
nbe.1.12a	298.26	27.52	4.28	2.12e-82	8.37e-06	AY967559	15866156
nbe.1.12f	187.03	6.31	0	1.3e-54	0.0156	AY967560	15866156
nbe.2.01a	23.07	8.03	0	1.19e-07	0.00391	AY967562	15866156
nbe.2.01f	1508.89	36.69	58.2	1.45e-182	0.00806	AY967564	15866156
nbe.2.02h	152.43	0	47.07	2.18e-13	7.11e-15	AY967567	15866156
nbe.2.08e	62.07	0	5.99	3.71e-13	0.0156	AY967573	15866156
nbe.2.10f	517.7	70.23	58.2	2.03e-92	0.0402	AY967578	15866156
nbe.2.11c	46.14	0	0	1.42e-14	1	AY967579	15866156
nbe.2.11e	2816.46	0	430.5	2.15e-54	1.06e-127	AY967580	15866156
nbe.2.3c	275.47	24.36	52.21	5.91e-37	0.000499	AY967568	15866156
nbe.3.01a	65.36	3.73	0	2.71e-20	0.0625	AY967581	15866156
nbe.3.01b	822.83	191.19	322.66	2.84e-25	3.6e-08	AY967582	15866156
nbe.3.03a	3517.34	273.45	152.35	2.93e-104	2.6e-08	AY967584	15866156
nbe.3.03c	437.78	34.4	40.23	6.7e-85	0.0727	AY967585	15866156
nbe.3.03d	40.37	0.29	16.26	0.000578	1.53e-05	AY967586	15866156
nbe.3.04d	808.82	85.99	129.24	1.66e-60	0.0132	AY967590	15866156
nbe.3.05a	297.71	20.06	10.27	2.75e-74	0.028	AY967592	15866156
nbe.3.05b	78.27	11.47	15.41	7.89e-12	0.115	AY967593	15866156
nbe.3.06b	36.8	2.29	0	7.28e-12	0.25	AY967595	15866156
nbe.3.10c	12.63	3.15	0	0.000122	0.125	AY967599	15866156
nbe.3.10d	117.82	25.8	29.96	7.09e-13	0.0922	AY967600	15866156
nbe.3.11b	25.27	0	0	2.98e-08	1	AY967601	15866156
nbe.4.02a	191.98	0	0	4.17e-56	1	AY967607	15866156
nbe.4.12g	14.01	0	0	6.1e-05	1	AY967623	15866156
nbe.4.8g	260.09	4.87	0	1.91e-76	0.0312	AY967618	15866156
nbe.5.01a	167.81	6.88	0	6.12e-49	0.00781	AY967625	15866156
nbe.5.04h	874.19	0	102.7	1.17e-76	1.39e-29	AY967630	15866156
nbe.5.07c	22.52	0	0	1.19e-07	1	AY967632	15866156
nbe.5.07d	4540.11	1977.81	1514.89	1.12e-43	0.0209	AY967633	15866156
nbe.5.07f	1861.53	360.02	370.59	5.41e-60	0.921	AY967634	15866156
nbe.5.09d	160.94	0	13.69	3.21e-32	6.1e-05	AY967637	15866156
nbe.5.10g	70.03	8.6	0	8.47e-22	0.00195	AY967638	15866156
nbe.5.12d	346.87	21.5	53.92	1.27e-52	5.57e-05	AY967642	15866156
nbe.6.01e	324.9	86.85	47.93	7.97e-51	0.000236	AY967643	15866156
nbe.6.02c	254.04	27.52	17.97	7.94e-54	0.0401	AY967644	15866156
nbe.6.03g	4281.95	936.74	613.66	5.38e-85	4.83e-08	AY967645	15866156
nbe.6.05d	168.91	36.98	41.08	6.5e-19	0.0814	AY967649	15866156
nbe.6.06a	377.36	26.66	5.14	3.79e-104	4.69e-05	AY967650	15866156
nbe.6.06g	1402.6	228.45	413.39	1.26e-31	1.73e-12	AY967652	15866156
nbe.6.06h	111.78	38.41	5.99	6.01e-26	4.01e-07	AY967653	15866156
nbe.6.07g	110.13	2.01	1.71	4.38e-30	0.375	AY967654	15866156
nbe.6.07h	11.26	2.87	0	0.000488	0.125	AY967655	15866156
nbe.6.08g	30.49	0	0	9.31e-10	1	AY967656	15866156
nbe.6.11d	1880.2	127.55	257.62	1.89e-76	2.02e-10	AY967660	15866156
nbe.6.11g	7048.42	306.7	207.98	1.76e-111	6.94e-05	AY967661	15866156
nbe.7.01a	24.99	8.31	0	2.98e-08	0.00391	AY967666	15866156
nbe.7.01d	173.3	4.59	0	1.97e-50	0.0312	AY967667	15866156
nbe.7.02a	5912.5	1879.78	1823.01	7.97e-32	0.933	AY967668	15866156
nbe.7.03h	93.65	13.76	26.53	2.57e-10	0.016	AY967672	15866156
nbe.7.07d	191.98	2.58	8.56	2.84e-45	0.0537	AY967678	15866156
nbe.7.07h	28.56	0	2.57	1.15e-06	0.125	AY967680	15866156
nbe.7.09d	20.6	0.29	0	4.77e-07	1	AY967682	15866156
nbe.8.06h	34.33	0	0	5.82e-11	1	AY967693	15866156
nbe.8.08b	2718.14	247.66	0	3.68e-202	7.47e-73	AY967696	15866156
nbe.8.09d	9.61	4.3	0	0.000977	0.0625	AY967699	15866156
